# Supplementary material for: Impact of COVID-19 Epidemic on Psycho-Oncological Distress in Neuro-Oncological Patients
Source: Curr Oncol. 2022 Dec 26;30(1):358–69. doi: 10.3390/curroncol30010029 (PMC9857307; doi:10.3390/curroncol30010029)
Supplement: Supplementary file 1 [file curroncol-30-00029-s001.zip]

Archive with 1 entries (1 files):
- curroncol-2053413-supplementary.pdf
